# Supplementary material for: Endophytic fungal species Nigrospora oryzae and Alternaria alternata exhibit antimicrobial activity against gram-positive and gram-negative multi-drug resistant clinical bacterial isolates
Source: BMC Complement Med Ther. 2023 Sep 15;23:323. doi: 10.1186/s12906-023-04157-8 (PMC10504728; doi:10.1186/s12906-023-04157-8)
Supplement: Supplementary file 2 — Additional file 2: Table S1. Antibacterial activity of whole broth crude extracts from selected endophytic fungi. Table S2. Putative compounds detected by GC-MS on bioactive Fraction B of A. alternata P02PL2 whole broth extract. Table S3. Putative compounds detected by GC-MS on bioactive Fraction E of A. alternata P02PL2 whole broth extract. Table S4. Putative compounds detected by GC-MS on bioactive Fraction B of A. alternata P02MS1 whole broth extract. Table S5. Putative compounds detected by GC-MS on bioactive Fraction C of A. alternata P02MS1 whole broth extract. Table S6. Putative compounds detected by GC-MS on bioactive Fraction B of N. oryzae P02MS2A whole broth extract. [file 12906_2023_4157_MOESM2_ESM.csv]

Table S1: Antibacterial activity of whole broth crude extracts from selected endophytic fungi
Endophytic fungal isolate	Test microorganism	Zone of inhibition diameter (mm)
		Day 04	Day 06	Day 08	Day 10	Day 12	Day 14	Day 16	Day 18	Day 20
A. alternata P02PL2	S. aureus (ATCC25923)	0	9	9	10	11	13	12	12	12
Nigrospora oryzae P02MS2		15	15	15	16	17	17	16	15	14
A. alternata P02PL2	S. aureus (C.S)	0	0	9	11	12	15	15	14	13
N. oryzae P02MS2		10	14	14	13	14	14	13	12	12
Table S2: Putative compounds detected by GC-MS on bioactive Fraction B of A. alternata P02PL2 whole broth extract
Peak#	Retention time	Area	Area %	Height	Height%	Area/height	Compound name
1	6.662	415833	1.66	57540	2.72	7.23	Octane,
							3,3-dimethyl-
2	9.930	167830	0.67	43645	2.06	3.85	Benzene, 1,3-bis(1,1-dimethylethyl)-
3	10.661	11901542	47.48	507610	23.97	23.45	dl-Mevalonic acid lactone
4	13.036	1299918	5.19	75939	3.59	17.12	Sulfurous acid, octadecyl 2-propyl ester
5	15.385	1343554	5.36	226035	10.67	5.94	3-Methyl-1,4-diazabicyclo[4.3.0]nonan-2,5-dione, N-acetyl-
6	15.709	250019	1.00	68082	3.21	3.67	3-Methyl-1,4-diazabicyclo[4.3.0]nonan-2,5-dione, N-acetyl-
7	716.011	6269314	25.01	502299	23.72	12.48	Pyrrolo[1,2-a]pyrazine-1,4-dione, hexahydro-
8	16.547	1717394	6.85	334750	15.81	5.13	Pyrrolo[1,2-a]pyrazine-1,4-dione, hexahydro-3-(2-methylpropyl)-
9	18.035	383506	1.53	86308	4.08	4.44	Pyrrolo[1,2-a]pyrazine-1,4-dione, hexahydro-3-(2-methylpropyl)-
10	18.380	214071	0.85	47180	2.23	4.54	Pyrrolo[1,2-a]pyrazine-1,4-dione, hexahydro-3-(2-methylpropyl)-
11	18.685	984728	3.93	132422	6.25	7.44	n-Hexadecanoic acid
12	19.884	121026	0.48	36124	1.71	3.35	i-Propyl 14-methyl-pentadecanoate
Table S3: Putative compounds detected by GC-MS on bioactive Fraction E of A. alternata P02PL2 whole broth extract
Peak#	Retention time	Area	Area %	Height	Height%	Area/height	Compound name
1	12.354	2267743	0.92	1033213	2.09	2.19	1,3-Pentadiene, 2,4-di-t-butyl
2	12.792	24975854	10.09	10440683	21.14	2.39	Butylated Hydroxytoluene
3	14.111	16591346	6.71	3478072	7.04	4.77	2-Fluorobenzoic acid. heptadecyl ester
4	14.260	1870319	0.76	547116	1.11	3.42	Adipic dihydroxamic acid monohydrate
5	14.633	6672173	2.70	1724205	3.49	3.87	2-Propenoic acid, tetradecyl ester
6	15.134	1729810	0.70	557758	1.13	3.10	Eicosane
7	15.500	24004	0.97	580057	1.17	4.14	3,5-di-tert-Butyl-4-hydroxybenzaldehyde
8	15.663	1738883	0.70	837831	1.70	2.08	Benzoic acid, 2-fluoro-5,6-dimethoxy-
9	15.702	3159436	1.28	1259452	2.55	2.51	2-Heptenedioic acid, 4-cyclopropyl-, dimethyl ester, (E)-
10	15.826	1270737	0.51	542664	1.10	2.34	Heptadecane, 2,6,10,15-tetramethyl-
11	15.896	1485887	0.60	382589	0.77	3.88	Dodecane, 2,6,11-trimethyl-
12	16.391	1569246	0.63	275549	0.56	5.69	Lauroyl peroxide
13	16.548	1301693	0.53	315155	0.64	4.13	Diethyl diallylmalonate
14	17.572	1373225	0.55	333665	0.68	4.12	7,9-Di-tert-butyl-1-oxaspiro(4,5)deca-6,9-diene-2,8-dione
15	17.752	4390364	1.77	1234544	2.50	3.56	Pentadecanoic acid, 14-methyl-, methyl ester
16	18.045	1543560	0.62	284277	0.58	5.43	Benzeneacetaldehyde, .alpha.-2-propenyl-
17	18.221	1687913	0.68	373815	0.76	4.52	2-methylhexacosane
18	18.309	2198353	0.89	527576	1.07	4.17	Cycloheptene, 4-methoxy-2-phenyl-
19	18.451	5545161	2.24	1142570	2.31	4.85	Dibutyl phthalate
20	18.629	8892316	3.59	1951459	3.95	4.56	n-Hexadecanoic acid
21	18.765	1437439	0.58	288551	0.58	4.98	Heneicosane, 11-(1-ethylpropyl)-
22	18.971	6131189	2.48	1726516	3.50	3.55	1,6-Heptadiene, 2-methyl-6-phenyl-
23	19.045	9469524	3.83	2624635	5.32	3.61	1,6-Heptadiene, 2-methyl-6-phenyl-
24	19.135	1219057	0.49	336977	0.68	3.62	cis-1-Chloro-9-octadecene
25	19.406	2499722	1.01	552169	1.12	4.53	2-Nonadecanone
26	19.744	1121563	0.45	191739	0.39	5.85	Alantolactone, 4.alpha.,4A.alpha.-epoxy
27	20.188	1836569	0.74	250384	0.51	7.34	Pyridazin-3(2H)-one, 2-cyclohexyl-5-hydroxy-4-methoxy
28	20.663	3733776	1.51	707549	1.43	5.28	1,6-Heptadiene, 2-methyl-6-phenyl-
29	21.839	1858784	7.51	3678907	7.45	5.05	9,12-Octadecadienoic acid, methyl ester
30	22.039	6212068	2.51	1091014	2.21	5.69	6-Octadecenoic acid, methyl ester, (Z)-
31	22.948	3365193	1.36	638673	1.29	5.27	Heptadecanoic acid, 16-methyl-, methyl ester
32	23.226	1221094	0.49	258358	0.52	4.73	4,5-Diphenylocta-1,7-diene(dl)
33	23.709	7200248	29.10	5609220	11.36	12.84	9,12-Octadecadienoic acid (Z,Z)-
34	23.865	24850765	10.04	3372136	6.83	7.37	cis,cis,cis-7,10,13-Hexadecatrienal
35	24.082	1076453	0.44	227914	0.46	4.72	Pentalene, octahydro-2-[(2-octyl)decyl]-
Table S4: Putative compounds detected by GC-MS on bioactive Fraction B of A. alternata P02MS1 whole broth extract
Peak#	Retention time	Area	Area %	Height	Height%	Area/height	Compound name
1	3.534	198577	0.93	177652	3.67	1.12	Propanenitrile
2	6.674	446889	2.09	68202	1.41	6.55	Nonane, 2,6-dimethyl-
3	7.585	191973	0.90	0	0.00	0.00	Azocine, octahydro-
4	13.831	780115	3.66	127151	2.63	6.14	erythro-7,8-Bromochlorodisparlure
5	14.222	3712949	17.40	631312	13.04	5.88	2-Fluorobenzoic acid. heptadecyl ester
6	14.309	2770387	12.98	638529	13.19	4.34	1-Docosanol, acetate
7	14.345	2591011	12.14	595609	12.30	4.35	Z-10-Tetradecen-1-ol acetate
8	14.465	186122	0.87	210047	4.34	0.89	6-Oxo-1,4,5,6-tetrahydropyridazin-3-carboxylic acid
9	14.539	1223538	5.73	214207	4.43	5.71	17-Pentatriacontene
10	14.622	605866	2.84	168775	3.49	3.59	2-Butyl-2,7-octadien-1-ol
11	14.752	307860	1.44	117412	2.43	2.62	Methyl tetrahydroionol
12	14.785	225147	1.06	114500	2.37	1.97	2,5,5,6,8a-Pentamethyl-trans-4a,5,6,7,8,8a-hexahydro-gamma-chromene
13	16.006	491096	2.30	112783	2.33	4.35	7-Methyl-Z,Z-8,10-hexadecadien-1-ol acetate
14	16.480	369466	1.73	111182	2.30	3.32	Cyclohexanol, 3-(acetyloxymethyl)-2,2,4-trimethyl-
15	16.592	1193338	5.59	248306	5.13	4.81	N,N-Dimethyldodecanamide
16	16.635	311739	1.46	229055	4.73	1.36	Ethyl 9-tetradecenoate
17	16.700	919678	4.31	196798	4.07	4.67	Octadecyl methacrylate
18	16.831	2180844	10.22	2328825	6.79	6.63	(4-Isopropylidenebicyclo[3.2.0]hept-2-en-6-ylidene)acetic acid, methyl ester
19	17.579	245965	1.15	112505	2.32	2.19	1-Hydroxycyclododecanecarbonitrile
20	18.775	760898	3.57	140375	2.90	5.42	2-Hydroxymethyl-9-[.beta.-d-ribofuranosyl]hypoxanthine
21	18.885	545360	2.56	132766	2.74	4.11	Butanoic acid, 5-methyl-2-(1-methylethyl)cyclohexyl ester
22	18.983	1079541	5.06	164470	3.40	6.56	11,13-Dimethyl-12-tetradecen-1-ol acetate
Table S5: Putative compounds detected by GC-MS on bioactive Fraction C of A. alternata P02MS1 whole broth extract
Peak#	Retention time	Area	Area %	Height	Height%	Area/height	Compound name
1	13.090	3975406	1.12	2230267	6.28	1.78	2-Fluorobenzoic acid. heptadecyl ester
2	14.353	352136045	98.88	33296431	93.72	10.58	4-Fluorobenzoic acid, heptadecyl ester
Table S6: Putative compounds detected by GC-MS on bioactive Fraction B of N. oryzae P02MS2A whole broth extract
Peak#	Retention time	Area	Area %	Height	Height%	Area/height	Compound name
1	4.262	371436	1.14	40726	1.70	9.12	2,4-Dimethyl-1-heptene
2	6.678	886397	2.72	119271	4.97	7.43	Nonane, 2,6-dimethyl-
3	7.364	183925	0.56	32418	1.35	5.67	Nonane, 4,5-dimethyl-
4	7.644	184443	0.57	40594	1.69	4.54	2-Undecene, 4,5-dimethyl-, [R*,R*-(E)]-
5	10.612	482235	1.48	52336	2.18	9.21	1-Heptanol, 2,4-diethyl-
6	14.213	7036472	21.59	906381	37.74	7.76	2-Fluorobenzoic acid. heptadecyl ester
7	14.480	23448357	71.94	1209967	50.38	19.38	Hexanedioic acid, bis(2-ethylhexyl) ester
